# Supplementary material for: The Velvet Protein UvVEA Regulates Conidiation and Chlamydospore Formation in Ustilaginoidea virens
Source: J Fungi (Basel). 2022 May 4;8(5):479. doi: 10.3390/jof8050479 (PMC9148152; doi:10.3390/jof8050479)
Supplement: Supplementary file 1 [file jof-08-00479-s001.zip]

Archive with 3 entries (3 files):
- suppl figure lengend-N.pdf
- Table S1 primers.pdf
- Table S2 Conidial sizes and germination rate of the íUvVEA and íUvVELB mutants.pdf
